# Supplementary material for: Off-target sequence variations driven by the intrinsic properties of the Cas–sgRNA–DNA complex in genome editing
Source: PLoS One. 2025 Jul 18;20(7):e0328905. doi: 10.1371/journal.pone.0328905 (PMC12273960; doi:10.1371/journal.pone.0328905)
Supplement: S2 File — (ZIP) [file pone.0328905.s002.zip]

Archive with 6 entries (5 files):
- suppl_tables/
- suppl_tables/S1_Table.pdf
- suppl_tables/S2_Table.pdf
- suppl_tables/S3_Table.pdf
- suppl_tables/S4_Table.pdf
- suppl_tables/S5_Table.pdf
